# Supplementary material for: IL6-STAT3-C/EBPβ-IL6 positive feedback loop in tumor-associated macrophages promotes the EMT and metastasis of lung adenocarcinoma
Source: J Exp Clin Cancer Res. 2024 Feb 29;43:63. doi: 10.1186/s13046-024-02989-x (PMC10903044; doi:10.1186/s13046-024-02989-x)
Supplement: Supplementary file 1 — Supplementary material 1. [file 13046_2024_2989_MOESM1_ESM.zip]

Archive with 13 entries (13 files):
- Fig. S1.tif
- Fig. S2.tif
- Fig. S3.tif
- Fig. S4.tif
- Fig. S5.tif
- Fig. S6.tif
- Fig. S7.tif
- Figure legend.docx
- primer.docx
- Supplementary Table 1.csv
- Supplementary Table 2.csv
- Supplementary Table 3.csv
- Supplementary Table 4.xlsx
