# Supplementary material for: IL6-STAT3-C/EBPβ-IL6 positive feedback loop in tumor-associated macrophages promotes the EMT and metastasis of lung adenocarcinoma
Source: J Exp Clin Cancer Res. 2024 Feb 29;43:63. doi: 10.1186/s13046-024-02989-x (PMC10903044; doi:10.1186/s13046-024-02989-x)
Supplement: Supplementary file 1 — Supplementary material 1. [file 13046_2024_2989_MOESM1_ESM.zip › Supplementary Table 1.csv]

Matrix ID	Name	Score	Relative score	Sequence ID	Start	End	Strand	Predicted sequence
MA0144.2	MA0144.2.STAT3	10.28712	0.922178602	NC_000007.14:22725200-22727250	1865	1875	-	CTGATTGGAAA
MA0144.2	MA0144.2.STAT3	10.028707	0.91904804	NC_000007.14:22725200-22727250	29	39	+	CAGCTGGGAAG
MA0144.2	MA0144.2.STAT3	9.350414	0.910830831	NC_000007.14:22725200-22727250	654	664	-	TTGCTAAGAAG
MA0144.2	MA0144.2.STAT3	9.321684	0.910482775	NC_000007.14:22725200-22727250	144	154	-	ATGCAGGGAAA
MA0144.2	MA0144.2.STAT3	8.594356	0.901671517	NC_000007.14:22725200-22727250	1623	1633	-	TTTTTTGAAAA
MA0144.2	MA0144.2.STAT3	8.5628805	0.901290211	NC_000007.14:22725200-22727250	216	226	+	TTTATTGAAAA
MA0144.2	MA0144.2.STAT3	8.353025	0.89874791	NC_000007.14:22725200-22727250	289	299	+	TTTCTAAAAAA
MA0144.2	MA0144.2.STAT3	7.8198605	0.892288854	NC_000007.14:22725200-22727250	289	299	-	TTTTTTAGAAA
MA0144.2	MA0144.2.STAT3	7.790669	0.891935212	NC_000007.14:22725200-22727250	288	298	-	TTTTTAGAAAA
MA0144.2	MA0144.2.STAT3	7.556376	0.889096857	NC_000007.14:22725200-22727250	107	117	+	CCTCTGGGAAA
MA0144.2	MA0144.2.STAT3	7.164427	0.884348568	NC_000007.14:22725200-22727250	1933	1943	-	CTCATGGGAAA
MA0144.2	MA0144.2.STAT3	5.9573207	0.869725015	NC_000007.14:22725200-22727250	384	394	+	ATGCAGGAAAG
MA0144.2	MA0144.2.STAT3	5.774482	0.867510003	NC_000007.14:22725200-22727250	1622	1632	-	TTTTTGAAAAA
MA0144.2	MA0144.2.STAT3	5.170356	0.860191286	NC_000007.14:22725200-22727250	264	274	+	GTACTTGAAAT
MA0144.2	MA0144.2.STAT3	4.534775	0.852491506	NC_000007.14:22725200-22727250	379	389	-	CTGCATGAAAC
