# Supplementary material for: IL6-STAT3-C/EBPβ-IL6 positive feedback loop in tumor-associated macrophages promotes the EMT and metastasis of lung adenocarcinoma
Source: J Exp Clin Cancer Res. 2024 Feb 29;43:63. doi: 10.1186/s13046-024-02989-x (PMC10903044; doi:10.1186/s13046-024-02989-x)
Supplement: Supplementary file 1 — Supplementary material 1. [file 13046_2024_2989_MOESM1_ESM.zip › Supplementary Table 2.csv]

Matrix ID	Name	Score	Relative score	Sequence ID	Start	End	Strand	Predicted sequence
MA0144.2	STAT3	14.8427	0.977366858	NC_000020.11:50188583-50190633	537	547	+	CTGCTGGGAAG
MA0144.2	STAT3	6.81843	0.88015701	NC_000020.11:50188583-50190633	155	165	-	CCTCCGGGAAA
MA0144.2	STAT3	5.95732	0.869725015	NC_000020.11:50188583-50190633	1073	1083	-	ATGCAGGAAAG
MA0144.2	STAT3	5.64016	0.865882791	NC_000020.11:50188583-50190633	870	880	-	CTGCTGGGTAG
MA0144.2	STAT3	5.5555	0.864857154	NC_000020.11:50188583-50190633	942	952	-	CAGACGGGAAA
MA0144.2	STAT3	5.37827	0.862710059	NC_000020.11:50188583-50190633	82	92	+	GTGACGGAAAT
MA0144.2	STAT3	5.27131	0.861414323	NC_000020.11:50188583-50190633	1937	1947	-	TGTCCTGGAAG
MA0144.2	STAT3	5.14652	0.859902563	NC_000020.11:50188583-50190633	1937	1947	+	CTTCCAGGACA
MA0144.2	STAT3	3.78807	0.84344549	NC_000020.11:50188583-50190633	1117	1127	-	TTGCTAGGGAG
MA0144.2	STAT3	3.36957	0.838375509	NC_000020.11:50188583-50190633	410	420	-	CTTCTGAGAGG
MA0144.2	STAT3	3.05483	0.834562612	NC_000020.11:50188583-50190633	1337	1347	+	CTGGTGGGAAC
MA0144.2	STAT3	2.24462	0.824747256	NC_000020.11:50188583-50190633	326	336	+	CTGCAGGGAGA
MA0144.2	STAT3	1.83374	0.819769622	NC_000020.11:50188583-50190633	1378	1388	+	CTTCATGGATT
MA0144.2	STAT3	1.80965	0.819477877	NC_000020.11:50188583-50190633	1722	1732	+	TTTACGGGAGG
MA0144.2	STAT3	1.32493	0.813605668	NC_000020.11:50188583-50190633	1390	1400	+	CAGCTGGGAGA
MA0144.2	STAT3	0.2716	0.80084504	NC_000020.11:50188583-50190633	64	74	+	CTGATTATAAT
MA0144.2	STAT3	0.246802	0.800544631	NC_000020.11:50188583-50190633	1074	1084	-	TATGCAGGAAA
