# Supplementary material for: IL6-STAT3-C/EBPβ-IL6 positive feedback loop in tumor-associated macrophages promotes the EMT and metastasis of lung adenocarcinoma
Source: J Exp Clin Cancer Res. 2024 Feb 29;43:63. doi: 10.1186/s13046-024-02989-x (PMC10903044; doi:10.1186/s13046-024-02989-x)
Supplement: Supplementary file 1 — Supplementary material 1. [file 13046_2024_2989_MOESM1_ESM.zip › Supplementary Table 3.csv]

Matrix ID	Name	Score	Relative score	Sequence ID	Start	End	Strand	Predicted sequence
MA0466.1	MA0466.1.CEBPB	15.09112	0.978126595	NC_000007.14:22725200-22727249Homo	1844	1854	+	CATTGCACAAT
MA0466.2	MA0466.2.CEBPB	13.213127	0.963751588	NC_000007.14:22725200-22727249Homo	1845	1854	+	ATTGCACAAT
MA0466.2	MA0466.2.CEBPB	12.555062	0.954841544	NC_000007.14:22725200-22727249Homo	1845	1854	-	ATTGTGCAAT
MA0466.2	MA0466.2.CEBPB	11.949161	0.946637777	NC_000007.14:22725200-22727249Homo	720	729	-	CTTGCACAAC
MA0466.1	MA0466.1.CEBPB	10.661389	0.931693537	NC_000007.14:22725200-22727249Homo	720	730	-	CCTTGCACAAC
MA0466.2	MA0466.2.CEBPB	9.055559	0.907459094	NC_000007.14:22725200-22727249Homo	244	253	-	GTGACACAAT
MA0466.3	MA0466.3.CEBPB	11.42977	0.905514305	NC_000007.14:22725200-22727249Homo	1844	1855	-	GATTGTGCAATG
MA0466.3	MA0466.3.CEBPB	11.329936	0.904387478	NC_000007.14:22725200-22727249Homo	1844	1855	+	CATTGCACAATC
MA0466.2	MA0466.2.CEBPB	8.796478	0.903951199	NC_000007.14:22725200-22727249Homo	418	427	-	CTTAAGCAAC
MA0466.2	MA0466.2.CEBPB	8.172144	0.895497859	NC_000007.14:22725200-22727249Homo	720	729	+	GTTGTGCAAG
MA0466.2	MA0466.2.CEBPB	6.587553	0.87404287	NC_000007.14:22725200-22727249Homo	305	314	-	TTTACTCAAC
MA0466.1	MA0466.1.CEBPB	5.0517683	0.8728927	NC_000007.14:22725200-22727249Homo	1313	1323	-	ACTTTCTTCAC
MA0466.1	MA0466.1.CEBPB	4.7951365	0.870202649	NC_000007.14:22725200-22727249Homo	417	427	+	CGTTGCTTAAG
MA0466.1	MA0466.1.CEBPB	3.636896	0.858061809	NC_000007.14:22725200-22727249Homo	1845	1855	-	GATTGTGCAAT
MA0466.3	MA0466.3.CEBPB	6.5760493	0.850730565	NC_000007.14:22725200-22727249Homo	719	730	+	TGTTGTGCAAGG
MA0466.3	MA0466.3.CEBPB	6.466056	0.849489074	NC_000007.14:22725200-22727249Homo	719	730	-	CCTTGCACAACA
MA0466.1	MA0466.1.CEBPB	2.1896486	0.842891559	NC_000007.14:22725200-22727249Homo	243	253	+	TATTGTGTCAC
MA0466.1	MA0466.1.CEBPB	2.0285668	0.841203077	NC_000007.14:22725200-22727249Homo	583	593	-	TCGTGCATAAC
MA0466.1	MA0466.1.CEBPB	1.8039362	0.838848468	NC_000007.14:22725200-22727249Homo	174	184	+	CATTTTATCAT
MA0466.1	MA0466.1.CEBPB	1.7330191	0.838105104	NC_000007.14:22725200-22727249Homo	166	176	+	TATTTGAACAT
MA0466.2	MA0466.2.CEBPB	3.9007611	0.837664339	NC_000007.14:22725200-22727249Homo	244	253	+	ATTGTGTCAC
MA0466.2	MA0466.2.CEBPB	3.6575122	0.834370806	NC_000007.14:22725200-22727249Homo	875	884	+	TTGACCCAAT
MA0466.2	MA0466.2.CEBPB	3.6161287	0.833810483	NC_000007.14:22725200-22727249Homo	697	706	-	TTTACCAAAC
MA0466.1	MA0466.1.CEBPB	1.2275707	0.832806923	NC_000007.14:22725200-22727249Homo	968	978	+	GATTTCAAATC
MA0466.2	MA0466.2.CEBPB	3.319889	0.829799468	NC_000007.14:22725200-22727249Homo	175	184	-	ATGATAAAAT
MA0466.2	MA0466.2.CEBPB	3.1435995	0.827412549	NC_000007.14:22725200-22727249Homo	601	610	-	TTTACTCAAG
MA0466.1	MA0466.1.CEBPB	0.6433631	0.826683177	NC_000007.14:22725200-22727249Homo	608	618	+	AAATGCCCAAC
MA0466.2	MA0466.2.CEBPB	3.0869896	0.826646064	NC_000007.14:22725200-22727249Homo	524	533	+	TTTAGACAAT
MA0466.2	MA0466.2.CEBPB	2.97431	0.825120407	NC_000007.14:22725200-22727249Homo	1660	1669	+	TTTGTAAAAC
MA0466.1	MA0466.1.CEBPB	0.490047	0.825076096	NC_000007.14:22725200-22727249Homo	5	15	-	TGTTACATCAA
MA0466.1	MA0466.1.CEBPB	0.20812915	0.822120993	NC_000007.14:22725200-22727249Homo	1930	1940	+	GATTTTCCCAT
MA0466.2	MA0466.2.CEBPB	2.6805189	0.821142546	NC_000007.14:22725200-22727249Homo	418	427	+	GTTGCTTAAG
MA0466.1	MA0466.1.CEBPB	-0.20932235	0.817745208	NC_000007.14:22725200-22727249Homo	882	892	-	AATTTCTTATT
MA0466.1	MA0466.1.CEBPB	-0.45648918	0.815154371	NC_000007.14:22725200-22727249Homo	677	687	-	ACCTTCACAAT
MA0466.1	MA0466.1.CEBPB	-0.514199	0.814549448	NC_000007.14:22725200-22727249Homo	305	315	-	TTTTACTCAAC
MA0466.2	MA0466.2.CEBPB	2.1391895	0.813813073	NC_000007.14:22725200-22727249Homo	609	618	+	AATGCCCAAC
MA0466.2	MA0466.2.CEBPB	2.0038588	0.811980727	NC_000007.14:22725200-22727249Homo	5	14	+	TTGATGTAAC
MA0466.1	MA0466.1.CEBPB	-0.89045924	0.810605435	NC_000007.14:22725200-22727249Homo	244	254	-	AGTGACACAAT
MA0466.2	MA0466.2.CEBPB	1.6009275	0.806525132	NC_000007.14:22725200-22727249Homo	1414	1423	+	GTTCTACAAC
MA0466.2	MA0466.2.CEBPB	1.4785391	0.804868022	NC_000007.14:22725200-22727249Homo	677	686	-	CCTTCACAAT
MA0466.2	MA0466.2.CEBPB	1.3459957	0.803073415	NC_000007.14:22725200-22727249Homo	1339	1348	-	TTTTTGCCAC
MA0466.2	MA0466.2.CEBPB	1.313655	0.80263553	NC_000007.14:22725200-22727249Homo	1815	1824	-	AAGACACAAC
