# Supplementary material for: IL6-STAT3-C/EBPβ-IL6 positive feedback loop in tumor-associated macrophages promotes the EMT and metastasis of lung adenocarcinoma
Source: J Exp Clin Cancer Res. 2024 Feb 29;43:63. doi: 10.1186/s13046-024-02989-x (PMC10903044; doi:10.1186/s13046-024-02989-x)
Supplement: Supplementary file 1 — Supplementary material 1. [file 13046_2024_2989_MOESM1_ESM.zip › Supplementary Table 4.xlsx]

## Sheet: Sheet1
Sample	Age	Sex	Stage	Location	Gene mutation	Smoking history	Normal tissue	Tumor tissue	Dataset
Patient 1	85-90	Male	–	RUL	–	Former	Yes	No	ArrayExpress
Patient 2	65-70	Male	IIIB	RUL	–	Former	Yes	Yes	ArrayExpress
Patient 3	60-65	Female	IIB	LUL	–	Former	Yes	Yes	ArrayExpress
Patient 4	60-65	Male	–	LUL	–	Former	Yes	No	ArrayExpress
Patient 5	60-65	Male	IIIA	LUL	–	Former	Yes	Yes	ArrayExpress
Patient 6	60-65	Male	–	LUL	–	Former	Yes	No	ArrayExpress
Patient 7	50-55	Female	–	RUL	–	Current	Yes	No	ArrayExpress
Patient 8	70-75	Female	–	–	–	No	Yes	No	HCAD
Patient 9	40-45	Female	–	–	–	No	Yes	No	HCAD
Patient 10	65-70	Male	–	–	–	Former	Yes	No	HCAD
Patient 11	55-60	Male	–	–	–	Current	Yes	No	HCAD
Patient 12	65-70	Female	–	–	–	No	Yes	No	HCAD
Patient 13	60-65	Female	IB	RUL	EGFR	No	No	Yes	FDZSH
Patient 14	55-60	Male	IB	LLL	EGFR	No	No	Yes	FDZSH
Patient 15	70-75	Male	IB	LLL	EGFR	No	No	Yes	FDZSH
Patient 16	65-70	Female	IB	RLL	EGFR	No	No	Yes	FDZSH
Patient 17	70-75	Male	IB	LUL	EGFR	Current	No	Yes	FDZSH
Patient 18	75-80	Male	IA	LUL	EGFR	No	No	Yes	FDZSH
Patient 19	60-65	Female	IB	RUL	EGFR	Current	No	Yes	FDZSH
Patient 20	55-60	Female	IB	RML	EGFR	Current	No	Yes	FDZSH
Patient 21	60-65	Male	IA	LUL	EGFR	No	No	Yes	FDZSH
Patient 22	55-60	Female	IA	RUL	HER-2	No	No	Yes	FDZSH
Patient 23	50-55	Female	IIB	LLL	EGFR	No	No	Yes	FDZSH
Patient 24	65-70	Female	IB	RML	EGFR	No	No	Yes	FDZSH
Patient 25	70-75	Male	IIA	RUL	EGFR	Current	No	Yes	FDZSH
Patient 26	45-50	Female	IIIA	RUL	EGFR	No	No	Yes	FDZSH
